# Supplementary material for: Two-Dimensional Selenium Nanosheet-Based Sponges with Superior Hydrophobicity and Excellent Photothermal Performance
Source: Nanomaterials (Basel). 2022 Oct 26;12(21):3756. doi: 10.3390/nano12213756 (PMC9657928; doi:10.3390/nano12213756)
Supplement: Supplementary file 1 [file nanomaterials-12-03756-s001.zip]

Archive with 1 entries (1 files):
- nanomaterials-1960949-supplementary.pdf
